# Supplementary material for: Severe Plastid Genome Size Reduction in a Mycoheterotrophic Orchid, Danxiaorchis singchiana, Reveals Heavy Gene Loss and Gene Relocations
Source: Plants (Basel). 2020 Apr 17;9(4):521. doi: 10.3390/plants9040521 (PMC7238169; doi:10.3390/plants9040521)
Supplement: Supplementary file 1 [file plants-09-00521-s001.zip]

Archive with 3 entries (3 files):
- Figure S1.docx
- Table S1.docx
- Table S2.docx
